# Supplementary material for: Lipids signature shift in Zea Mays L. resistant and susceptible inbred lines in response to Fusarium verticillioides
Source: BMC Plant Biol. 2025 Aug 26;25:1135. doi: 10.1186/s12870-025-07176-4 (PMC12379304; doi:10.1186/s12870-025-07176-4)
Supplement: Supplementary file 2 — Supplementary Material 2. [file 12870_2025_7176_MOESM2_ESM.xlsx]

## Sheet: Foglio1
Compound annotation	m/z	Retention time (min)	CCS (angstrom^2)	Anova (q)	Max Fold Change	Highest Mean	Lowest Mean	Formula	Adducts	Mass Error (ppm)	Isotope Similarity	Subclass
(1S,2S)-3-oxo-2-pentyl-cyclopentanebutanoic acid	221.154	2.16188	187.312	3.7678e-05	1.19035	Susceptible	Resistant	C14H24O3	M-H2O-H	-4.90355	90.2982	Oxydised FA
11-phenyl-7E-undecenoic acid	305.176	1.78435	180.453	0.000654424	5.48422	Susceptible	Resistant	C17H24O2	M+FA-H	-0.914739	93.0196	Unsaturated FA
12,13-EOT	291.195	2.44008	183.829	1.18315e-06	2.80609	Susceptible	Resistant	C18H28O3	M-H	-3.89537	89.3666	Oxydised FA
13-HOTrE	293.211	2.24137	183.748	0.0243244	3.00347	Susceptible	Resistant	C18H30O3	M-H	-3.15791	88.882	Oxydised FA
13-HPOTrE	309.206	2.4202	185.98	1.31115e-06	3.62231	Susceptible	Resistant	C18H30O4	M-H	-4.03346	88.5855	Oxydised FA
13-oxoODE	275.201	2.80448	181.651	0.0191906	2.95189	Susceptible	Resistant	C18H30O3	M-H2O-H	-2.29493	89.9207	Oxydised FA
16:0-Glc-Stigmasterol	835.641	9.69355	341.764	1.96877e-05	1.35279	Resistant	Susceptible	C51H88O7	M+Na	-0.99845	79.5496	Stigmasterols
16:1-Glc-Sitosterol	857.651	9.48562	347.04	9.51769e-07	1.46433	Resistant	Susceptible	C51H88O7	M+FA-H	-0.507741	81.5862	Stigmasterols
9,10-12,13-Diepoxyoctadecanoate	311.222	2.5859	185.906	0.0428353	8.67226	Susceptible	Resistant	C18H32O4	M-H	-1.74061	94.3182	Oxydised FA
9,10-Dihydroxy-12,13-epoxyoctadecanoate	311.222	2.23475	183.064	0.018816	1.72516	Susceptible	Resistant	C18H34O5	M-H2O-H	-2.06194	94.0086	Oxydised FA
9-HODE	277.216	4.5873	181.564	0.000562405	1.43245	Susceptible	Resistant	C18H32O3	M-H2O-H	-3.0664	93.0172	Oxydised FA
9-HPOTrE	309.206	2.3076	183.138	0.00437849	3.74258	Susceptible	Resistant	C18H30O4	M-H	-2.93509	92.6935	Oxydised FA
9-Hydroxy-12-oxo-10,15-octadecadienoic acid	291.195	2.32087	186.679	0.0411059	3.83292	Susceptible	Resistant	C18H30O4	M-H2O-H	-3.85472	87.2819	Oxydised FA
9-OxoODE	293.211	3.17538	183.748	7.01492e-05	1.85698	Susceptible	Resistant	C18H30O3	M-H	-2.4427	94.5206	Oxydised FA
Am-Hex-PE 34:2	878.575	7.39213	314.429	0.00850037	1.41568	Resistant	Susceptible	C45H84NO13P	M+H-H2O, M+H	-0.565527	86.8574	Am-PE
Am-Hex-PE 36:4	902.575	7.15367	314.015	0.0254083	1.36275	Resistant	Susceptible	C47H84NO13P	M+H-H2O, M+H	-0.393314	92.5019	Am-PE
Am-Hex-PE O-36:3	842.555	5.64903	312.308	1.71716e-05	1.34804	Resistant	Susceptible	C45H84NO12P	M-H2O-H	-0.163279	87.4737	Am-PE
Cer 34:1;O	504.514	8.22863	261.866	1.03316e-05	1.09177	Susceptible	Resistant	C34H67NO2	M+H-H2O	0.510204	91.2355	PhytoCer
Cer 36:0;O2	568.564	8.37433	282.192	1.17074e-08	2.7899	Susceptible	Resistant	C36H73NO3	M+H	-3.8121	89.5454	PhytoCer
Cer 40:0;O3	684.614	8.89503	296.023	1.32877e-07	1.4797	Susceptible	Resistant	C40H81NO4	M-H	-1.12548	86.3473	PhytoCer
Cer 41:0;O3	698.629	9.12098	298.894	0.000175775	1.18732	Susceptible	Resistant	C41H83NO4	M+FA-H	-2.38529	79.9257	PhytoCer
Cer 42:0;O3	712.646	9.3399	304.901	0.000197184	1.26774	Susceptible	Resistant	C42H85NO4	M-H, M+FA-H	-0.349431	93.1122	PhytoCer
Cer 42:0;O4	706.63	9.15705	298.208	0.000911141	1.38001	Susceptible	Resistant	C42H85NO5	M+Na	-2.25611	82.2781	PhytoCer
Cer 42:1;O3	688.623	9.12393	298.595	3.45497e-08	2.42267	Susceptible	Resistant	C42H83NO4	M+Na	1.87699	67.5198	PhytoCer
Cer 42:1;O4	682.633	8.67357	318.322	3.16002e-05	1.47299	Resistant	Susceptible	C42H83NO5	M+H-H2O, M+H	-1.41989	81.8587	PhytoCer
DG 32:0	551.503	8.65365	273.126	4.19891e-07	2.10925	Resistant	Susceptible	C35H68O5	M+H-H2O, M+NH4, M+Na, M+K	0.0256686	90.9735	DG
DG 32:0	551.501	11.3333	341.806	0.00279182	4.74005	Resistant	Susceptible	C35H68O5	M+H-H2O	-3.76626	77.9569	DG
DG 33:3	557.457	7.58872	252.511	0.0019675	1.59997	Resistant	Susceptible	C36H64O5	M-H2O-H	-1.41369	87.7457	DG
DG 34:1 isomer 2	612.555	8.70002	281.093	1.92429e-07	1.62061	Resistant	Susceptible	C37H70O5	M+H, M+NH4	-1.22003	87.3728	DG
DG 34:1 isomer 3	577.519	8.73973	275.613	2.5482e-08	1.40026	Resistant	Susceptible	C37H70O5	M+H-H2O, M+Na, M+K	-0.401425	90.1085	DG
DG 34:1 isomer 4	595.528	7.7834	333.798	0.000243664	1.30256	Resistant	Susceptible	C37H70O5	M+H	-3.24668	81.4477	DG
DG 34:2	615.496	8.381	271.537	4.69186e-06	1.17292	Resistant	Susceptible	C37H68O5	M+H, M+NH4, M+Na	-0.437569	90.1641	DG
DG 34:3	573.486	8.0627	269.41	0.000968707	1.1582	Susceptible	Resistant	C37H66O5	M+H-H2O, M+H	-2.24046	83.2974	DG
DG 34:3 isomer 2	573.487	6.58882	266.274	1.97352e-06	1.34976	Susceptible	Resistant	C37H66O5	M+H-H2O	-0.786461	86.3743	DG
DG 34:3 isomer 3	613.48	8.0627	268.444	5.47854e-06	1.21341	Susceptible	Resistant	C37H66O5	M+Na	-1.26243	95.02	DG
DG 36:0	607.564	12.2629	284.399	0.000707838	1.69385	Resistant	Susceptible	C39H76O5	M+H-H2O	-2.45864	79.191	DG
DG 36:2	638.571	8.81262	280.486	3.59604e-05	1.3357	Resistant	Susceptible	C39H72O5	M+H, M+NH4	-0.701646	89.0666	DG
DG 36:2 isomer 2	659.501	8.82592	276.851	0.0223674	1.07746	Susceptible	Resistant	C39H72O5	M+K	-0.563925	96.2957	DG
DG 36:3	619.529	8.46158	277.755	4.04448e-05	1.20921	Resistant	Susceptible	C39H70O5	M+H, M+Na	-0.864708	90.1273	DG
DG 36:4	639.496	8.13555	270.99	4.27418e-05	1.2176	Resistant	Susceptible	C39H68O5	M+H-H2O, M+H, M+Na	-0.458875	89.1398	DG
DG 36:4 isomer 2	599.502	10.3376	271.916	0.00408755	1.32003	Resistant	Susceptible	C39H68O5	M+H-H2O, M+Na	-1.62949	88.3104	DG
DG 36:4 isomer 3	634.54	8.1157	271.101	0.0224746	1.05922	Resistant	Susceptible	C39H68O5	M+NH4, M+K	-0.711905	90.8055	DG
DG 36:5	637.48	7.80327	264.774	3.16615e-11	1.67669	Susceptible	Resistant	C39H66O5	M+NH4, M+Na, M+K	-0.686491	89.4147	DG
DG 38:1	673.574	9.6207	289.27	0.0314857	1.11649	Resistant	Susceptible	C41H78O5	M+H-H2O, M+NH4, M+Na, M+K	-0.290803	89.5549	DG
DG 38:2	671.558	9.32927	286.117	7.04457e-08	1.2929	Resistant	Susceptible	C41H76O5	M+H-H2O, M+NH4, M+Na	-0.492229	92.324	DG
DG 42:1	745.61	10.4171	303.88	0.0308681	1.19018	Susceptible	Resistant	C45H86O5	M+K	-0.749106	77.1596	DG
DG 48:0	831.722	11.779	328.473	0.0230817	1.94651	Resistant	Susceptible	C51H100O5	M+K	1.61166	71.5135	DG
DGDG 34:1	963.627	7.7878	336.002	1.59014e-06	1.19324	Resistant	Susceptible	C49H90O15	M-H, M+FA-H	0.784934	84.6722	DGDG
DGDG 34:2	915.605	7.43625	333.438	6.38696e-05	1.23171	Resistant	Susceptible	C49H88O15	M-H	0.37927	90.9117	DGDG
DGDG 34:3	959.595	7.1246	332.87	0.0350659	1.10092	Susceptible	Resistant	C49H86O15	M-H, M+FA-H	0.551254	91.3866	DGDG
DGDG 36:4	939.606	7.17095	333.124	0.0019013	1.1343	Resistant	Susceptible	C51H88O15	M-H	0.660559	89.8797	DGDG
DGDG 36:5	983.596	6.87952	335.754	0.000731687	1.1436	Susceptible	Resistant	C51H86O15	M-H, M+FA-H	0.856992	94.069	DGDG
FA 16:2	293.175	2.15527	183.749	0.00810187	1.16122	Susceptible	Resistant	C16H24O2	M+FA-H	-4.29021	85.2243	Unsaturated FA
FA 18:1	265.252	4.71755	184.322	0.000176003	1.14422	Susceptible	Resistant	C18H34O2	M+H-H2O	-1.16086	92.7633	Unsaturated FA
Hex-Cer 34:2;O2	742.545	6.97225	298.173	1.31308e-05	1.73858	Susceptible	Resistant	C40H75NO8	M+FA-H	-3.95685	86.0502	HexCer
Hex-Cer 38:1;O3	816.62	8.07997	315.823	3.81521e-08	1.42676	Susceptible	Resistant	C44H85NO9	M-H, M+FA-H	-0.985555	81.5255	HexCer
Hex-Cer 38:2;O3	768.6	7.9144	310.262	6.96496e-05	1.24129	Resistant	Susceptible	C44H83NO9	M-H	0.204504	91.8617	HexCer
Hex-Cer 42:1;O3	872.681	9.015	324.497	0.000138433	1.41883	Susceptible	Resistant	C48H93NO9	M+FA-H	-2.77896	77.0137	HexCer
LPC 18:1	566.346	3.99045	252.332	0.000176592	1.28977	Susceptible	Resistant	C26H52NO7P	M+FA-H	-1.59732	87.0333	LysoPC
LPC 18:3	518.323	3.15185	233.884	2.31087e-07	1.9719	Susceptible	Resistant	C26H48NO7P	M+H	-1.33732	82.2087	LysoPC
LPE 18:2	476.278	3.77187	221.595	0.0428625	1.09942	Resistant	Susceptible	C23H44NO7P	M-H	-0.351967	93.9714	LysoPE
LPG 16:0	483.272	3.52017	224.369	3.19911e-06	1.24471	Susceptible	Resistant	C22H45O9P	M-H	-0.992298	90.2747	LysoPG
LPG 18:2	507.272	3.27475	226.779	0.000915695	1.24381	Susceptible	Resistant	C24H45O9P	M-H	-2.42683	93.6154	LysoPG
MG 18:1	339.289	8.80605	280.738	0.00455201	1.24365	Resistant	Susceptible	C21H40O4	M+H-H2O	-1.51588	94.7333	MG
MG 18:2	337.273	8.44797	277.629	0.0052413	1.17665	Resistant	Susceptible	C21H38O4	M+H-H2O	-2.04456	89.8031	MG
MGDG 34:2	777.548	7.79003	300.01	0.000180799	1.18832	Resistant	Susceptible	C43H78O10	M+Na, M+K	-0.32954	92.8431	MGDG
MGDG 34:2 isomer 2	755.566	7.42525	329.984	0.00438244	1.17519	Resistant	Susceptible	C43H78O10	M+H	-1.21061	91.8475	MGDG
MGDG 36:5	775.536	6.56897	322.939	0.0246821	1.38553	Susceptible	Resistant	C45H76O11	M+H-H2O	0.582836	72.6574	MGDG
oleic acid	297.243	3.24825	183.589	9.36242e-05	1.60287	Resistant	Susceptible	C18H34O3	M-H	-2.11832	94.369	Unsaturated FA
OPC8:0	293.211	2.73823	180.909	0.00768649	1.57383	Susceptible	Resistant	C18H30O3	M-H	-3.13594	92.9422	Oxydised FA
O-PE 33:3	730.502	5.97393	285.976	0.0146913	1.17623	Resistant	Susceptible	C38H72NO7P	M+FA-H	-1.131	92.2232	Oxidysed PE
O-PE 35:3	758.533	5.89445	291.718	0.000139845	1.57845	Resistant	Susceptible	C40H76NO7P	M+FA-H	-0.940543	79.6612	Oxidysed PE
O-PG 36:4	757.54	4.45887	290.743	0.0107208	1.38288	Resistant	Susceptible	C42H77O9P	M+H	2.41124	72.0813	Oxidysed PG
O-PS 36:2	796.547	5.73992	302.885	0.0188502	1.20001	Resistant	Susceptible	C42H80NO9P	M+Na	0.954423	81.8707	Oxidysed PS
PA 34:1	719.486	6.81918	283.072	0.00614692	1.20778	Susceptible	Resistant	C37H71O8P	M+FA-H	-0.689583	84.7636	PA
PA 34:2	671.465	7.23057	271.608	0.0313471	1.09372	Resistant	Susceptible	C37H69O8P	M-H	-0.540134	90.9089	PA
PA 34:2 isomer 2	695.463	6.67493	279.249	0.0032484	1.25161	Susceptible	Resistant	C37H69O8P	M+Na	0.801499	82.1472	PA
PA 34:3	669.448	7.27693	268.596	0.000144163	1.64918	Susceptible	Resistant	C37H67O8P	M-H	-2.39255	83.7423	PA
PA 36:4	695.466	6.99212	274.262	0.00204131	1.17513	Resistant	Susceptible	C39H69O8P	M-H	-0.199774	87.1708	PA
PA 39:0	769.574	5.44148	300.164	0.00962128	1.22313	Susceptible	Resistant	C42H83O8P	M+Na	2.39488	83.6273	PA
PA 39:2	765.542	4.95013	300.242	3.87949e-07	1.81052	Resistant	Susceptible	C42H79O8P	M+Na	2.56572	81.209	PA
PA 39:4	761.51	4.45225	290.666	1.77716e-07	2.13232	Resistant	Susceptible	C42H75O8P	M+Na	1.03843	74.8088	PA
PA 42:4	825.564	7.54237	306.283	7.64013e-06	1.25838	Resistant	Susceptible	C45H81O8P	M+FA-H	-0.897299	68.4778	PA
PC 32:0	778.56	7.73482	303.849	2.14079e-09	1.43474	Resistant	Susceptible	C40H80NO8P	M+FA-H	-0.428925	85.842	PC
PC 34:1,O	774.564	5.88563	306.555	7.35325e-05	1.33456	Resistant	Susceptible	C42H80NO9P	M+H-H2O, M+H	-0.530564	93.1603	Oxidysed PC
PC 34:2	780.55	7.45872	240.519	5.9721e-06	2.06049	Susceptible	Resistant	C42H80NO8P	M+Na	-1.60313	73.7731	PC
PC 34:3	794.506	7.14705	293.247	0.000357154	3.14444	Susceptible	Resistant	C42H78NO8P	M+K	-5.26382	66.953	PC
PC 35:2	794.565	7.73703	306.169	0.000158412	1.65558	Resistant	Susceptible	C43H82NO8P	M+Na	-2.75925	77.5964	PC
PC 36:4;O	798.564	5.66043	302.847	5.59411e-06	1.35397	Resistant	Susceptible	C44H80NO9P	M+H	-0.698182	90.9503	Oxidysed PC
PC 36:5	780.553	5.66043	299.952	3.24765e-05	1.35908	Resistant	Susceptible	C44H78NO8P	M+H	-0.916945	85.0195	PC
PC 36:5 isomer 2	762.547	7.00795	300.301	0.006348	1.42806	Resistant	Susceptible	C44H78NO8P	M+H-H2O	4.25584	77.7993	PC
PC 36:6	822.528	6.60723	303.204	1.56053e-06	1.51975	Susceptible	Resistant	C44H76NO8P	M+FA-H	-1.26244	79.5577	PC
PC 38:3	856.607	8.05345	315.254	9.18868e-05	1.27103	Resistant	Susceptible	C46H86NO8P	M+FA-H	0.00615446	90.6259	PC
PC 40:2	840.648	9.63835	309.199	3.35003e-05	1.33144	Resistant	Susceptible	C48H92NO8P	M-H	-1.2497	81.523	PC
PC 40:2 isomer 2	886.654	8.93477	327.473	0.000604309	1.226	Susceptible	Resistant	C48H92NO8P	M+FA-H	-0.36692	87.2393	PC
PC 42:2	914.686	9.3664	330.271	0.00926469	1.15135	Resistant	Susceptible	C50H96NO8P	M+FA-H	0.374469	90.571	PC
PE 34:3	712.492	7.27693	277.046	5.02961e-06	1.34075	Susceptible	Resistant	C39H72NO8P	M-H	-0.376479	89.0264	PE
PE 35:1	754.535	7.33252	303.7	0.00347492	1.2533	Susceptible	Resistant	C40H78NO8P	M+Na	-0.958504	73.6647	PE
PE 35:2	774.528	6.95238	300.791	0.000584758	1.30897	Resistant	Susceptible	C40H76NO8P	M+FA-H	-1.56979	81.789	PE
PE 35:2 isomer 2	728.522	7.84742	282.929	0.000177542	1.23874	Resistant	Susceptible	C40H76NO8P	M-H	-1.58127	74.5181	PE
PE 36:5	738.507	7.00795	281.551	4.23137e-05	1.28662	Susceptible	Resistant	C41H72NO8P	M+H	-0.262207	89.0235	PE
PE 37:1	798.54	7.8232	309.35	0.0110431	1.11084	Resistant	Susceptible	C42H82NO8P	M+Na, M+K	-1.49496	76.6864	PE
PE 38:2	770.57	8.57675	294.634	0.000483273	1.20444	Resistant	Susceptible	C43H82NO8P	M-H	-0.249777	87.744	PE
PE 38:2 isomer 2	816.576	7.71495	312.679	0.000180637	1.23659	Resistant	Susceptible	C43H82NO8P	M+FA-H	-0.650162	87.2071	PE
PE 38:5	764.524	6.92588	285.454	0.000869898	1.31555	Susceptible	Resistant	C43H76NO8P	M-H	-0.13875	88.0607	PE
PE 41:2	814.632	9.21667	315.589	0.0160901	1.49526	Resistant	Susceptible	C46H88NO8P	M+H	-0.37769	88.784	PE
PE 41:2 isomer 2	814.63	9.23653	309.047	0.0266757	1.43374	Resistant	Susceptible	C46H88NO8P	M+H	-2.83837	74.1603	PE
PE 42:2	828.647	9.4286	315.327	0.000119316	1.26121	Resistant	Susceptible	C47H90NO8P	M+H	-1.2489	85.4132	PE
PG 23:2;O	607.327	5.8746	263.623	0.0346395	1.12532	Susceptible	Resistant	C29H53O11P	M-H	2.35348	85.7467	Oxydised PG
PG 34:2	747.517	6.97483	300.599	8.68731e-05	1.32827	Resistant	Susceptible	C40H75O10P	M+H, M+NH4, M+Na	-0.505322	87.8809	PG
PG 34:3	745.5	6.68818	297.409	0.000539192	1.46647	Susceptible	Resistant	C40H73O10P	M+H, M+NH4	-1.32303	82.4032	PG
PG 36:0	761.569	4.91702	303.56	6.8294e-08	2.5991	Resistant	Susceptible	C42H83O10P	M+H-H2O	-0.132929	72.8484	PG
PG 36:4	771.516	6.72802	300.126	3.21063e-08	1.70555	Resistant	Susceptible	C42H75O10P	M+H, M+NH4	-1.75779	83.0159	PG
PI 33:2	819.503	6.64035	300.132	0.00142626	1.21349	Resistant	Susceptible	C42H77O13P	M-H	-0.0339798	74.9921	PI
PI 34:2	835.533	6.86117	308.662	0.0119095	1.09655	Resistant	Susceptible	C43H79O13P	M+H, M+NH4, M+Na	-0.20444	87.711	PI
PI 34:3	833.517	6.5822	308.699	4.48104e-05	1.36765	Susceptible	Resistant	C43H77O13P	M+H, M+NH4, M+Na	-0.561725	88.059	PI
PI 36:2	861.55	7.36303	308.911	0.000865842	1.14668	Resistant	Susceptible	C45H83O13P	M-H	0.60489	84.7912	PI
PI 36:3	878.572	6.96822	314.429	0.0122873	1.35314	Resistant	Susceptible	C45H81O13P	M+NH4	-3.35854	73.044	PI
PI 36:4	859.532	6.6352	311.494	0.00105152	1.26395	Resistant	Susceptible	C45H79O13P	M+H, M+NH4, M+Na	-0.739166	87.9701	PI
PS 34:2	760.509	6.97483	290.685	0.00135278	1.28604	Resistant	Susceptible	C40H74NO10P	M+H	-4.33872	77.8478	PS
PS 38:2	814.558	7.974	303.318	6.53808e-05	1.16769	Resistant	Susceptible	C44H82NO10P	M-H	-3.4951	90.3268	PS
PS 39:4	848.543	7.4521	314.963	2.3944e-05	4.24379	Susceptible	Resistant	C45H80NO10P	M+Na	2.74297	68.1171	PS
PS 42:2	872.637	8.84573	317.814	1.63481e-07	1.67494	Resistant	Susceptible	C48H90NO10P	M+H	-1.10386	81.9714	PS
PS 43:2	886.651	9.0643	320.858	1.52948e-07	2.26744	Resistant	Susceptible	C49H92NO10P	M+H	-2.91648	71.9826	PS
ricinoleic acid	941.617	7.76353	329.842	5.59074e-05	1.19089	Resistant	Susceptible	C49H90O15	M+Na	-0.213562	94.8716	Oxydised FA
SHexCer 38:1;O2	880.585	7.90773	321.227	0.00297341	1.88443	Resistant	Susceptible	C44H85NO11S	M+FA-H	2.64707	83.3422	HexCer
Sitosterol	397.383	11.5196	219.518	0.000139679	1.13764	Resistant	Susceptible	C29H50O	M+H-H2O	-0.455285	92.3593	Stigmasterols
TG 48:1	822.753	11.2804	328.643	1.48554e-06	1.94971	Resistant	Susceptible	C51H96O6	M+NH4, M+Na	-1.9585	79.3939	TG
TG 48:2	825.692	11.0482	325.27	1.16834e-07	2.35311	Resistant	Susceptible	C51H94O6	M+Na, M+K	-2.52778	78.5049	TG
TG 50:0 isomer 1	857.756	11.8651	334.647	0.00308702	1.46678	Resistant	Susceptible	C53H102O6	M+Na, M+K	-0.670107	84.898	TG
TG 50:0 isomer 2	824.77	11.5526	331.932	1.42659e-05	2.58013	Resistant	Susceptible	C51H98O6	M+NH4, M+Na, M+K	-0.382505	91.5912	TG
TG 50:1	855.741	11.5792	334.684	1.67388e-05	1.3365	Resistant	Susceptible	C53H100O6	M+Na, M+K	-0.550015	92.7838	TG
TG 50:2	848.767	11.3333	533.023	1.04074e-05	2.45283	Resistant	Susceptible	C53H98O6	M+NH4	-3.47129	67.001	TG
TG 50:4	844.738	10.8292	328.229	0.00156572	1.30796	Resistant	Susceptible	C53H94O6	M+NH4, M+Na	-0.894902	89.2598	TG
TG 51:2	867.741	11.5261	334.463	2.2208e-06	3.8453	Resistant	Susceptible	C54H100O6	M+Na	-0.652551	69.2552	TG
TG 51:3	865.723	11.2737	331.167	0.00186156	1.6453	Resistant	Susceptible	C54H98O6	M+Na	-2.96988	67.6658	TG
TG 51:4	858.753	11.0151	327.971	0.0170426	1.30886	Resistant	Susceptible	C54H96O6	M+NH4	-1.97357	81.8806	TG
TG 52:0	885.788	11.6785	340.83	0.00734732	1.60589	Resistant	Susceptible	C55H106O6	M+Na	0.299888	76.1912	TG
TG 52:1	878.817	11.9247	344.319	0.00494833	1.49829	Resistant	Susceptible	C55H104O6	M+NH4	-0.332556	85.9307	TG
TG 52:2	859.773	11.6388	337.954	9.48945e-05	3.39512	Resistant	Susceptible	C55H102O6	M+H	-1.78949	66.9525	TG
TG 52:3 isomer 2	839.747	11.4132	331.648	3.64653e-05	3.56145	Resistant	Susceptible	C55H100O6	M+H-H2O	-2.07075	73.2594	TG
TG 52:4	855.743	11.174	324.712	0.00053285	1.62494	Resistant	Susceptible	C55H98O6	M+H	-0.421487	92.7772	TG
TG 52:5	870.754	10.9286	331.075	7.34405e-06	1.48525	Susceptible	Resistant	C55H96O6	M+H, M+NH4	-0.348098	93.5532	TG
TG 52:6	868.738	10.6761	331.112	1.47188e-07	2.00624	Susceptible	Resistant	C55H94O6	M+NH4	-0.870949	88.0261	TG
TG 53:2	890.816	11.7988	344.101	3.71237e-05	2.14439	Resistant	Susceptible	C56H104O6	M+NH4	-0.758038	91.156	TG
TG 53:4	886.785	11.287	340.812	0.000330833	1.46178	Resistant	Susceptible	C56H100O6	M+NH4, M+Na, M+K	-0.57558	90.9625	TG
TG 53:5	889.725	11.0548	334.067	0.000194124	1.31271	Resistant	Susceptible	C56H98O6	M+Na, M+K	-0.44385	86.21	TG
TG 54:0	908.862	12.5809	353.918	0.00958012	1.44403	Resistant	Susceptible	C57H110O6	M+NH4, M+Na	-2.36633	77.5438	TG
TG 54:1	906.848	12.2695	350.564	0.0304124	1.26299	Resistant	Susceptible	C57H108O6	M+NH4, M+Na	-0.248044	95.5913	TG
TG 54:3	907.772	11.7182	340.437	0.000186301	1.16032	Susceptible	Resistant	C57H104O6	M+Na, M+K	-0.446365	94.3092	TG
TG 54:3 isomer 2	902.814	12.1436	347.256	0.026466	1.30311	Resistant	Susceptible	C57H104O6	M+NH4	-3.64201	67.2522	TG
TG 54:4	905.754	12.1767	333.784	0.0298032	1.52524	Resistant	Susceptible	C57H102O6	M+Na	-2.75073	66.747	TG
TG 54:4 isomer 2	883.774	11.4397	337.515	0.00511746	1.45563	Resistant	Susceptible	C57H102O6	M+H-H2O, M+H	-0.655954	89.1735	TG
TG 54:5	903.741	11.2469	337.159	3.37106e-05	1.1188	Susceptible	Resistant	C57H100O6	M+Na	-0.441666	94.4314	TG
TG 54:6	901.725	11.0084	333.854	9.55516e-07	1.15269	Susceptible	Resistant	C57H98O6	M+Na	-0.325844	95.0685	TG
TG 54:7	899.71	10.7166	333.89	4.96118e-10	1.47298	Susceptible	Resistant	C57H96O6	M+H, M+Na, M+K	-0.29401	88.9734	TG
TG 54:8	892.739	10.4841	330.682	1.12305e-11	3.12885	Susceptible	Resistant	C57H94O6	M+NH4, M+Na, M+K	-0.337069	93.577	TG
TG 55:3	921.787	11.8518	346.919	0.00559975	1.38109	Resistant	Susceptible	C58H106O6	M+Na	-1.52554	83.7543	TG
TG 55:5	912.8	11.3201	347.078	0.00146065	1.36221	Resistant	Susceptible	C58H102O6	M+NH4	-1.39816	81.2403	TG
TG 55:6	910.781	11.0945	343.744	0.0165523	1.33917	Resistant	Susceptible	C58H100O6	M+NH4	-4.92918	72.5786	TG
TG 55:7	913.724	10.6828	340.333	0.00162093	2.43718	Resistant	Susceptible	C58H98O6	M+Na	-1.39374	83.6581	TG
TG 56:4	928.829	11.4997	356.96	3.2247e-09	1.52754	Susceptible	Resistant	C59H106O6	M+NH4	-4.14353	79.7675	TG
TG 56:5	926.816	11.2402	356.996	3.73047e-07	1.70973	Susceptible	Resistant	C59H104O6	M+NH4	-1.59476	88.5091	TG
TG 56:6	929.755	11.3002	343.412	2.09743e-12	1.92921	Susceptible	Resistant	C59H102O6	M+Na	-2.2729	78.7647	TG
TG 57:2	946.877	11.599	363.467	4.05399e-09	5.03903	Susceptible	Resistant	C60H112O6	M+NH4	-2.38603	73.3711	TG
TG 57:4	942.846	11.9512	353.317	0.0368197	1.35402	Resistant	Susceptible	C60H108O6	M+NH4	-2.30155	75.3193	TG
TG 57:9	959.733	9.69795	339.242	2.10773e-06	1.40198	Susceptible	Resistant	C60H98O6	M+FA-H	-1.90823	84.2527	TG
TG 58:5	959.803	11.7922	346.265	3.42405e-05	1.40664	Susceptible	Resistant	C61H108O6	M+Na	-1.08595	79.9211	TG
TG 58:6	952.831	11.287	353.145	0.00806602	2.6678	Susceptible	Resistant	C61H106O6	M+NH4	-2.27237	68.3102	TG
TG 59:10	985.748	9.74432	345.314	0.0183345	1.16658	Resistant	Susceptible	C62H100O6	M+FA-H	-1.93794	78.3857	TG
TG 59:9	987.764	10.0234	348.498	2.82296e-05	1.34601	Susceptible	Resistant	C62H102O6	M+FA-H	-2.11911	74.4045	TG
TG 60:4	984.894	11.5129	373.112	3.80384e-07	4.90737	Susceptible	Resistant	C63H114O6	M+NH4	-1.02092	78.3081	TG
TG 62:4	1017.88	12.8734	365.686	0.0221278	1.3695	Resistant	Susceptible	C65H118O6	M+Na, M+K	-1.44294	81.7929	TG
TG 63:11	1039.8	10.7402	360.757	4.80839e-06	1.62003	Resistant	Susceptible	C66H106O6	M+FA-H	4.47511	66.6025	TG
10-ODA (traumatin)	211.133	1.60552	159.521	6.1796e-08	4.87881	Susceptible	Resistant	C12H20O3	M-H	-3.88331	91.3365	Oxydised FA
10-OPDA	337.204	3.57978	190.7	0.288062	1.25526	Resistant	Susceptible	C18H28O3	M+FA-H	6.96789	88.8558	Oxydised FA
12(13)-EpOME	277.216	3.16215	187.269	0.0206015	1.3802	Susceptible	Resistant	C18H32O3	M-H2O-H. M-H	-3.11728	85.5038	Oxydised FA
12,13-DHOA	295.226	3.08928	266.954	0.00985485	1.22147	Resistant	Susceptible	C18H34O4	M-H2O-H	-5.37824	83.127	Oxydised FA
9,10,13-TriHOME	329.233	1.78435	188.116	0.00854351	2.22034	Susceptible	Resistant	C18H34O5	M-H	-1.2971	96.0413	Oxydised FA
9,10-DHOA (9,10-DiHOME)	313.238	2.4467	185.832	0.00989708	1.52262	Susceptible	Resistant	C18H34O4	M-H	-2.24895	93.8204	Oxydised FA
9-HPoDE	311.222	2.38708	183.064	0.0202392	1.48045	Susceptible	Resistant	C18H32O4	M-H2O-H. M-H	-2.3012	94.0964	Oxydised FA
methyl-jasmonate	205.122	1.58562	171.149	0.00934678	1.0274	Susceptible	Resistant	C13H20O3	M-H2O-H	-6.04963	91.4473	Oxydised FA
